# Supplementary material for: Patterns of Plumericin Concentration in Leaves of Himatanthus tarapotensis (Apocynaceae) and Its Interactions with Herbivory in the Peruvian Amazon
Source: Plants (Basel). 2022 Apr 8;11(8):1011. doi: 10.3390/plants11081011 (PMC9027084; doi:10.3390/plants11081011)
Supplement: Supplementary file 1 [file plants-11-01011-s001.zip]

Archive with 1 entries (1 files):
- plants-1637133-supplementary.pdf
